# Supplementary material for: 1,4-Bis(4-pyridylmeth­oxy)benzene
Source: Acta Crystallogr Sect E Struct Rep Online. 2009 Sep 30;65(Pt 10):o2570. doi: 10.1107/S1600536809038707 (PMC2970165; doi:10.1107/S1600536809038707)
Supplement: Supplementary file 2 [file e-65-o2570-Isup2.hkl]

# 
# h,k,l, Fc-squared, Fo-squared, sigma(Fo-squared) and status flag 
# 
data_I
_shelx_title ' ly-42 in P2(1)/c' 
_shelx_refln_list_code          4 
_shelx_F_calc_maximum      143.66 
_exptl_crystal_F_000       308.00 
_reflns_d_resolution_high  0.7703 
 
loop_ 
 _symmetry_equiv_pos_as_xyz 
 'x, y, z' 
 '-x, y+1/2, -z+1/2' 
 '-x, -y, -z' 
 'x, -y-1/2, z-1/2' 
 
_cell_length_a     6.7825 
_cell_length_b     5.8694 
_cell_length_c    18.5423 
_cell_angle_alpha  90.000 
_cell_angle_beta   90.991 
_cell_angle_gamma  90.000 
 
_shelx_F_squared_multiplier     1.000 
 
loop_ 
 _refln_index_h 
 _refln_index_k 
 _refln_index_l 
 _refln_F_squared_calc 
 _refln_F_squared_meas 
 _refln_F_squared_sigma 
 _refln_observed_status 
   1   0   0      290.20      250.82      3.27 o 
   2   0   0     1614.01     1485.03     22.22 o 
   3   0   0      420.80      438.59      8.70 o 
   4   0   0       34.70       29.24      1.43 o 
   5   0   0       29.59       27.97      1.22 o 
   6   0   0      147.17      139.87      3.24 o 
   7   0   0       32.42       34.62      1.94 o 
   8   0   0       10.85       16.67      1.52 o 
   1   1   0     1293.25     1363.99     12.27 o 
   2   1   0      282.44      281.95      2.68 o 
   3   1   0      136.98      143.39      1.53 o 
   4   1   0       84.39       77.99      1.13 o 
   5   1   0      244.26      232.00      4.55 o 
   6   1   0      152.51      143.83      2.19 o 
   7   1   0        8.55        6.72      0.88 o 
   8   1   0        4.38        5.61      1.03 o 
   0   2   0      813.48      783.80      8.51 o 
   1   2   0      129.61      132.91      1.50 o 
   2   2   0       10.78       12.49      0.36 o 
   3   2   0     1018.91     1127.77     12.22 o 
   4   2   0       31.42       31.57      0.74 o 
   5   2   0       51.08       41.44      1.30 o 
   6   2   0       86.95       93.03      1.81 o 
   7   2   0        0.29        0.27      0.71 o 
   8   2   0       10.28       13.46      1.07 o 
   1   3   0       60.18       62.00      0.57 o 
   2   3   0        6.51        5.08      0.36 o 
   3   3   0      269.01      281.87      2.63 o 
   4   3   0       12.53       13.65      0.65 o 
   5   3   0        1.90        1.79      0.46 o 
   6   3   0       38.60       34.49      1.08 o 
   7   3   0        0.22        0.43      0.60 o 
   8   3   0       75.64       83.01      2.21 o 
   0   4   0      192.82      223.40      2.76 o 
   1   4   0        0.15        0.31      0.16 o 
   2   4   0      113.51      110.53      1.38 o 
   3   4   0       10.01        9.61      0.43 o 
   4   4   0        2.47        3.18      0.58 o 
   5   4   0        7.43        6.94      0.62 o 
   6   4   0        0.90        0.68      0.49 o 
   7   4   0        0.66        0.68      0.61 o 
   1   5   0        3.90        3.71      0.52 o 
   2   5   0       54.88       54.79      1.01 o 
   3   5   0        6.10        5.57      0.39 o 
   4   5   0        4.32        3.83      0.43 o 
   5   5   0        0.00       -0.46      0.46 o 
   6   5   0        3.67        5.45      0.58 o 
   0   6   0        2.59        2.53      0.39 o 
   1   6   0        0.63        0.29      0.24 o 
   2   6   0        2.25        2.73      0.29 o 
   3   6   0       28.42       31.42      0.93 o 
   4   6   0        3.69        3.35      0.35 o 
   5   6   0        4.12        4.45      0.83 o 
   1   7   0        0.42        0.81      1.55 o 
   2   7   0        0.55       -1.06      1.92 o 
   3   7   0        0.62       -0.23      0.50 o 
  -8   1   1       49.25       46.67      1.68 o 
  -7   1   1       15.58       15.38      0.94 o 
  -6   1   1       61.28       63.02      1.70 o 
  -5   1   1      171.33      151.93      2.04 o 
  -4   1   1       13.04       10.18      0.60 o 
  -3   1   1       95.67      105.98      1.30 o 
  -2   1   1      630.33      633.23      6.11 o 
  -1   1   1        0.67        0.85      0.22 o 
   0   1   1        0.33        0.11      0.05 o 
   1   1   1     3864.06     4063.67     70.03 o 
   2   1   1        3.83        3.01      0.32 o 
   3   1   1       11.75        9.61      0.64 o 
   4   1   1      371.84      386.02      3.99 o 
   5   1   1       13.01       14.87      0.80 o 
   6   1   1       79.61       75.39      1.48 o 
   7   1   1       13.09       12.73      0.96 o 
   8   1   1       12.60       13.14      1.35 o 
  -8   2   1        8.16       10.52      1.18 o 
  -7   2   1        2.37        2.83      0.71 o 
  -6   2   1        7.69        6.92      0.74 o 
  -5   2   1       16.63       13.75      1.00 o 
  -4   2   1       81.07       79.22      1.25 o 
  -3   2   1        0.90        1.74      0.52 o 
  -2   2   1       15.61       19.52      0.48 o 
  -1   2   1        2.63        0.98      0.24 o 
   0   2   1        3.25        4.59      0.14 o 
   1   2   1      435.91      470.68      3.83 o 
   2   2   1        0.27        0.03      0.18 o 
   3   2   1        5.58        5.34      0.50 o 
   4   2   1      254.63      237.14      2.57 o 
   5   2   1      231.38      218.17      2.70 o 
   6   2   1       50.08       44.03      1.09 o 
   7   2   1        8.94        9.54      0.80 o 
   8   2   1        0.15        0.03      0.64 o 
  -8   3   1        4.87        7.61      0.93 o 
  -7   3   1       16.93       14.51      0.83 o 
  -6   3   1       42.52       38.55      1.16 o 
  -5   3   1      209.88      209.33      2.29 o 
  -4   3   1       29.33       28.42      0.79 o 
  -3   3   1       79.46       77.93      1.03 o 
  -2   3   1      366.56      426.78      4.25 o 
  -1   3   1       37.64       40.68      0.41 o 
   0   3   1      106.83      123.04      1.01 o 
   1   3   1      577.50      662.10      9.65 o 
   2   3   1      116.34      121.15      1.61 o 
   3   3   1        0.35        0.37      0.27 o 
   4   3   1       55.44       53.34      1.39 o 
   5   3   1       10.15       10.79      0.66 o 
   6   3   1      257.70      244.17      4.17 o 
   7   3   1       20.17       21.69      1.03 o 
   8   3   1       11.79       12.68      2.10 o 
  -7   4   1        7.38        9.11      0.90 o 
  -6   4   1        0.34       -0.04      0.44 o 
  -5   4   1      107.67      102.64      1.37 o 
  -4   4   1       84.48       78.48      1.12 o 
  -3   4   1        2.82        4.22      0.47 o 
  -2   4   1        7.14        9.06      0.40 o 
  -1   4   1        0.00        0.26      0.15 o 
   0   4   1        2.80        2.56      0.22 o 
   1   4   1      193.16      209.46      1.68 o 
   2   4   1       79.45       75.78      0.89 o 
   3   4   1       43.59       41.84      0.99 o 
   4   4   1       61.77       61.48      0.91 o 
   5   4   1        1.52        2.50      0.50 o 
   6   4   1       45.22       42.51      1.30 o 
   7   4   1       52.29       49.90      1.40 o 
  -6   5   1        9.22        9.05      0.87 o 
  -5   5   1       74.74       73.60      1.32 o 
  -4   5   1       15.19       15.60      0.56 o 
  -3   5   1      240.69      226.79      4.05 o 
  -2   5   1       88.48      100.81      1.04 o 
  -1   5   1      134.99      135.86      1.31 o 
   0   5   1        0.40        0.48      0.22 o 
   1   5   1       37.27       38.39      0.57 o 
   2   5   1        0.06        0.27      0.21 o 
   3   5   1      138.14      140.45      1.38 o 
   4   5   1        8.26        7.70      0.72 o 
   5   5   1       16.57       16.12      0.75 o 
   6   5   1        0.24       -0.01      0.40 o 
  -5   6   1        8.76       11.29      0.76 o 
  -4   6   1        9.29        9.31      0.53 o 
  -3   6   1        1.67        1.72      0.32 o 
  -2   6   1      251.85      237.04      2.58 o 
  -1   6   1       80.29       75.15      0.88 o 
   0   6   1        1.90        1.48      0.26 o 
   1   6   1       28.33       27.58      0.48 o 
   2   6   1        0.02       -0.13      0.25 o 
   3   6   1        2.18        1.97      0.26 o 
   4   6   1        0.01        0.46      0.60 o 
   5   6   1        1.97        1.05      0.79 o 
  -3   7   1        1.71        1.33      1.33 o 
  -2   7   1        0.51        0.93      1.99 o 
  -1   7   1        2.11        2.28      1.67 o 
   0   7   1        9.06        7.96      1.29 o 
   1   7   1        5.42        4.15      1.08 o 
   2   7   1        6.93        4.38      1.29 o 
   3   7   1        5.92        7.13      0.64 o 
  -8   0   2       47.55       49.10      2.06 o 
  -7   0   2      124.16      112.92      2.67 o 
  -6   0   2      945.42      884.55     14.41 o 
  -5   0   2      156.05      145.27      3.92 o 
  -4   0   2      979.57     1018.26     15.35 o 
  -3   0   2     2340.06     2474.85     40.36 o 
  -2   0   2      130.15      113.39      1.93 o 
  -1   0   2     1610.07     1583.12     22.95 o 
   1   0   2      285.24      252.30      3.58 o 
   2   0   2      200.98      216.61      5.14 o 
   3   0   2        0.44        0.19      0.50 o 
   4   0   2      608.43      576.45      9.10 o 
   5   0   2      215.25      238.66      4.32 o 
   6   0   2       32.65       31.71      1.33 o 
   7   0   2      107.14      100.04      2.55 o 
   8   0   2      158.22      151.44      3.54 o 
  -8   1   2       26.79       28.48      1.23 o 
  -7   1   2        0.02        0.34      0.68 o 
  -6   1   2        5.77        3.63      0.68 o 
  -5   1   2      245.75      239.39      2.86 o 
  -4   1   2        7.96        9.10      0.58 o 
  -3   1   2      268.67      276.53      2.85 o 
  -2   1   2      666.45      663.52      6.44 o 
  -1   1   2      254.67      242.73      1.82 o 
   0   1   2     1520.19     1522.95     16.54 o 
   1   1   2      737.90      764.95      9.85 o 
   2   1   2      631.13      638.42      6.16 o 
   3   1   2      391.88      400.91      4.06 o 
   4   1   2       10.05       12.42      0.61 o 
   5   1   2       23.26       27.70      1.07 o 
   6   1   2      253.76      241.29      4.52 o 
   7   1   2       18.54       19.40      1.04 o 
   8   1   2        6.81        8.30      1.13 o 
  -8   2   2        7.04        8.23      0.96 o 
  -7   2   2        2.95        2.76      0.71 o 
  -6   2   2      182.25      176.85      4.90 o 
  -5   2   2        8.23        6.20      0.63 o 
  -4   2   2      162.36      145.19      2.08 o 
  -3   2   2      213.34      241.74      2.20 o 
  -2   2   2       46.43       52.41      0.68 o 
  -1   2   2      331.85      325.63      3.44 o 
   0   2   2       28.70       32.73      0.61 o 
   1   2   2       24.51       27.17      0.31 o 
   2   2   2      228.43      236.86      2.68 o 
   3   2   2       76.74       71.99      1.19 o 
   4   2   2       27.65       32.36      0.73 o 
   5   2   2      501.72      484.23      6.13 o 
   6   2   2       19.51       16.08      0.97 o 
   7   2   2       21.25       20.40      1.16 o 
   8   2   2        0.34        0.43      0.74 o 
  -8   3   2       12.31       15.74      1.06 o 
  -7   3   2       21.32       20.94      1.05 o 
  -6   3   2       21.48       22.12      1.05 o 
  -5   3   2       17.22       14.16      0.80 o 
  -4   3   2      300.50      274.08      2.88 o 
  -3   3   2      114.17      117.25      2.32 o 
  -2   3   2        0.00        1.29      0.61 o 
  -1   3   2      224.69      240.55      2.09 o 
   0   3   2       26.07       30.88      0.40 o 
   1   3   2       40.88       37.50      0.71 o 
   2   3   2       51.75       39.58      0.53 o 
   3   3   2       40.32       40.76      0.82 o 
   4   3   2       39.41       36.29      0.82 o 
   5   3   2      136.10      129.82      1.71 o 
   6   3   2       17.16       15.82      1.39 o 
   7   3   2        2.49        2.76      0.68 o 
   8   3   2        0.13       -0.58      0.69 o 
  -7   4   2        4.81        4.76      0.76 o 
  -6   4   2       69.04       64.71      1.35 o 
  -5   4   2       15.46       13.30      0.74 o 
  -4   4   2      133.64      136.08      1.54 o 
  -3   4   2       30.66       34.08      0.74 o 
  -2   4   2       13.81       13.04      0.40 o 
  -1   4   2        0.12        0.53      0.18 o 
   0   4   2       64.17       65.25      0.69 o 
   1   4   2       50.89       52.32      0.52 o 
   2   4   2        1.99        2.40      0.19 o 
   3   4   2       98.08       88.93      1.08 o 
   4   4   2       15.72       15.59      0.64 o 
   5   4   2        0.03        0.52      0.52 o 
   6   4   2        0.38        1.06      0.52 o 
   7   4   2       30.39       29.14      0.95 o 
  -6   5   2        0.00        0.35      0.68 o 
  -5   5   2       17.47       18.25      0.95 o 
  -4   5   2       13.18       12.08      0.57 o 
  -3   5   2        1.39        1.25      0.34 o 
  -2   5   2        3.22        3.19      0.27 o 
  -1   5   2      211.01      216.33      2.11 o 
   0   5   2       12.62       13.35      0.64 o 
   1   5   2       10.44        8.96      0.26 o 
   2   5   2      148.08      129.76      2.83 o 
   3   5   2       37.44       35.60      0.80 o 
   4   5   2        1.03        0.43      0.37 o 
   5   5   2        0.70        1.34      0.44 o 
   6   5   2        3.96        3.76      0.59 o 
  -5   6   2        0.01        0.25      0.59 o 
  -4   6   2        6.60        9.56      0.56 o 
  -3   6   2       22.14       23.93      0.63 o 
  -2   6   2       46.49       44.07      0.67 o 
  -1   6   2        5.71        5.75      0.40 o 
   0   6   2       24.44       23.14      0.60 o 
   1   6   2       33.26       31.34      0.60 o 
   2   6   2       34.46       31.52      2.39 o 
   3   6   2       29.86       27.10      0.83 o 
   4   6   2        1.64        2.51      0.60 o 
   5   6   2       25.11       27.18      1.21 o 
  -3   7   2        0.16       -0.27      1.26 o 
  -2   7   2        2.10        1.46      2.19 o 
  -1   7   2        9.84        8.82      1.49 o 
   0   7   2        3.51        3.12      0.55 o 
   1   7   2        0.06        0.57      0.53 o 
   2   7   2       53.61       46.52      1.46 o 
   3   7   2        6.46        8.42      0.71 o 
  -8   1   3        1.16        0.79      0.84 o 
  -7   1   3        1.12        1.00      0.68 o 
  -6   1   3       38.83       41.49      1.14 o 
  -5   1   3       54.09       47.79      1.37 o 
  -4   1   3        1.29        1.08      0.53 o 
  -3   1   3     1213.92     1317.40     14.16 o 
  -2   1   3        0.48       -0.02      0.27 o 
  -1   1   3      306.73      304.90      2.28 o 
   0   1   3     9672.53     8230.90    117.86 o 
   1   1   3      352.54      352.53      4.12 o 
   2   1   3      604.60      567.09      6.22 o 
   3   1   3      277.38      304.55      3.12 o 
   4   1   3        0.01        0.03      0.35 o 
   5   1   3        0.38       -0.19      0.49 o 
   6   1   3      101.15      100.77      2.88 o 
   7   1   3        2.67        2.46      0.68 o 
   8   1   3        1.15        1.27      0.82 o 
  -8   2   3        1.09        1.34      0.89 o 
  -7   2   3        4.52        4.33      0.84 o 
  -6   2   3       91.49       83.88      2.12 o 
  -5   2   3       24.36       24.08      0.85 o 
  -4   2   3       10.23        9.95      0.73 o 
  -3   2   3       60.03       65.37      0.92 o 
  -2   2   3       71.44       76.59      0.89 o 
  -1   2   3      223.83      211.68      2.19 o 
   0   2   3      653.19      673.75     15.81 o 
   1   2   3      213.64      200.97      1.45 o 
   2   2   3        6.84        7.46      0.26 o 
   3   2   3        7.35        8.00      0.37 o 
   4   2   3        4.62        3.12      0.58 o 
   5   2   3      214.81      207.91      2.70 o 
   6   2   3       40.74       33.85      1.56 o 
   7   2   3        0.56        0.06      0.61 o 
   8   2   3        7.34        8.08      0.90 o 
  -8   3   3        1.21        2.20      0.87 o 
  -7   3   3        0.33        0.32      0.62 o 
  -6   3   3        5.40        8.66      0.70 o 
  -5   3   3      409.41      382.04      4.08 o 
  -4   3   3       26.33       25.47      0.68 o 
  -3   3   3        4.33        9.83      0.53 o 
  -2   3   3       42.41       42.38      0.73 o 
  -1   3   3      101.00      113.24      1.18 o 
   0   3   3      894.07      959.46      9.99 o 
   1   3   3        9.92        9.34      0.35 o 
   2   3   3      182.52      169.81      1.37 o 
   3   3   3      215.72      245.15      2.27 o 
   4   3   3       11.56       11.09      0.53 o 
   5   3   3        1.46        1.45      0.56 o 
   6   3   3       93.65       91.96      1.52 o 
   7   3   3       11.31        9.51      0.80 o 
  -7   4   3        0.01        0.30      0.61 o 
  -6   4   3       28.10       28.99      0.87 o 
  -5   4   3        6.86        5.32      0.56 o 
  -4   4   3        3.10        2.58      0.81 o 
  -3   4   3       15.18       14.42      0.58 o 
  -2   4   3       10.12        9.26      0.53 o 
  -1   4   3        8.28       10.11      0.35 o 
   0   4   3      510.32      552.02      7.33 o 
   1   4   3       36.41       32.29      0.98 o 
   2   4   3        3.09        1.97      0.19 o 
   3   4   3      233.33      248.73      2.43 o 
   4   4   3        8.12        7.10      0.39 o 
   5   4   3        5.01        4.49      0.56 o 
   6   4   3        1.71        2.31      0.63 o 
   7   4   3        1.77        1.46      0.69 o 
  -6   5   3       10.27       10.42      0.76 o 
  -5   5   3       12.80       13.49      0.84 o 
  -4   5   3       10.71        9.83      0.57 o 
  -3   5   3      170.86      168.89      1.69 o 
  -2   5   3       76.87       80.20      0.86 o 
  -1   5   3       12.64       12.54      0.45 o 
   0   5   3        6.82        6.07      0.23 o 
   1   5   3        1.16        1.27      0.41 o 
   2   5   3        9.47        9.46      0.93 o 
   3   5   3        2.21        4.22      0.28 o 
   4   5   3       64.59       63.15      0.99 o 
   5   5   3        0.01       -0.22      0.41 o 
   6   5   3       65.89       67.65      1.23 o 
  -5   6   3        6.48        4.95      0.60 o 
  -4   6   3        8.62        7.27      0.80 o 
  -3   6   3        3.70        4.36      0.43 o 
  -2   6   3        6.23        7.09      0.32 o 
  -1   6   3        0.40        0.38      0.23 o 
   0   6   3        1.13        1.09      0.23 o 
   1   6   3        0.16        0.07      0.39 o 
   2   6   3       23.04       22.36      0.73 o 
   3   6   3      157.76      155.42      3.12 o 
   4   6   3        1.26        1.22      0.58 o 
   5   6   3        0.01        0.83      0.67 o 
  -3   7   3        3.58        1.79      1.53 o 
  -2   7   3        1.20        0.93      2.19 o 
  -1   7   3        3.23        1.57      0.46 o 
   0   7   3       22.70       22.77      0.81 o 
   1   7   3        0.01       -0.08      0.63 o 
   2   7   3        7.58        8.37      0.86 o 
   3   7   3       30.16       30.75      1.08 o 
  -8   0   4       11.27        8.64      1.71 o 
  -7   0   4        8.94        6.06      1.43 o 
  -6   0   4      275.64      278.34      5.31 o 
  -5   0   4      655.39      612.87     10.82 o 
  -4   0   4        1.73        3.49      0.70 o 
  -3   0   4       50.07       45.51      1.08 o 
  -2   0   4       52.22       52.42      1.01 o 
  -1   0   4      515.88      480.68      6.29 o 
   0   0   4       14.89        8.53      0.22 o 
   1   0   4    20638.50    18456.38    441.88 o 
   2   0   4      775.76      817.63     15.93 o 
   3   0   4      497.53      499.09      6.88 o 
   4   0   4      298.80      317.57      4.96 o 
   5   0   4        2.33        2.31      0.96 o 
   6   0   4        5.56        5.80      1.15 o 
   7   0   4        0.12        0.51      0.86 o 
   8   0   4        3.62        3.44      1.16 o 
  -8   1   4       16.60       16.01      1.11 o 
  -7   1   4        0.51        0.77      0.81 o 
  -6   1   4       83.50       80.78      1.52 o 
  -5   1   4      314.23      299.02      3.51 o 
  -4   1   4        5.16        5.39      0.68 o 
  -3   1   4      657.38      678.59      7.08 o 
  -2   1   4       71.59       65.82      0.77 o 
  -1   1   4      201.15      176.92      1.51 o 
   0   1   4     1451.48     1539.19     15.87 o 
   1   1   4     5305.73     5363.37     80.28 o 
   2   1   4      735.41      758.30      7.30 o 
   3   1   4      100.36      106.66      1.47 o 
   4   1   4       17.28       14.00      0.66 o 
   5   1   4       15.66       13.57      0.82 o 
   6   1   4      274.26      259.84      4.61 o 
   7   1   4        0.92        0.75      0.68 o 
   8   1   4        6.29        7.61      0.90 o 
  -8   2   4       51.79       60.48      2.22 o 
  -7   2   4        0.68        1.12      0.69 o 
  -6   2   4        0.63        0.63      0.62 o 
  -5   2   4       93.17       89.57      1.65 o 
  -4   2   4       84.76       75.75      1.22 o 
  -3   2   4      190.06      190.93      2.11 o 
  -2   2   4     1787.02     1998.99     19.98 o 
  -1   2   4      460.37      489.37      4.08 o 
   0   2   4        6.05        4.39      0.22 o 
   1   2   4       37.16       34.20      0.98 o 
   2   2   4      231.52      235.58      2.28 o 
   3   2   4        0.45        0.51      0.25 o 
   4   2   4       72.40       78.26      1.19 o 
   5   2   4        8.12        8.21      0.63 o 
   6   2   4        2.15        1.13      0.78 o 
   7   2   4       14.89       16.23      0.98 o 
   8   2   4        3.43        5.39      1.06 o 
  -7   3   4       24.97       29.67      1.23 o 
  -6   3   4        1.28        1.65      0.61 o 
  -5   3   4       12.21       10.88      0.72 o 
  -4   3   4      142.69      134.92      1.66 o 
  -3   3   4       53.68       55.42      0.82 o 
  -2   3   4       49.64       56.14      0.78 o 
  -1   3   4       17.57       17.93      0.36 o 
   0   3   4       37.35       46.76      0.77 o 
   1   3   4      111.80      135.40      3.84 o 
   2   3   4      133.35      142.82      1.17 o 
   3   3   4      232.73      220.54      2.02 o 
   4   3   4      133.43      140.15      1.56 o 
   5   3   4       43.83       46.85      1.07 o 
   6   3   4        0.16        0.31      0.54 o 
   7   3   4       65.39       62.17      1.37 o 
  -7   4   4       19.70       25.20      1.02 o 
  -6   4   4        2.56        1.57      0.69 o 
  -5   4   4        3.79        2.66      0.54 o 
  -4   4   4        7.66        8.43      0.62 o 
  -3   4   4       21.03       20.08      0.69 o 
  -2   4   4       39.34       36.63      0.55 o 
  -1   4   4       21.49       21.84      0.52 o 
   0   4   4       17.34       15.15      0.60 o 
   1   4   4       49.04       62.78      1.06 o 
   2   4   4        1.56        1.37      0.10 o 
   3   4   4      159.29      161.37      1.48 o 
   4   4   4        2.49        2.01      0.39 o 
   5   4   4        8.06        9.27      0.73 o 
   6   4   4        8.83       10.26      0.63 o 
   7   4   4        2.97        2.79      0.59 o 
  -6   5   4        0.02        0.52      0.56 o 
  -5   5   4        1.71        1.30      0.54 o 
  -4   5   4        3.46        2.90      0.44 o 
  -3   5   4        8.39        9.14      0.44 o 
  -2   5   4       67.50       64.44      0.76 o 
  -1   5   4      153.37      143.80      1.42 o 
   0   5   4        0.58        1.28      0.50 o 
   1   5   4        8.25        9.08      0.50 o 
   2   5   4        1.31        0.67      0.36 o 
   3   5   4        4.60        3.47      0.45 o 
   4   5   4        1.47        2.22      0.35 o 
   5   5   4        1.70        1.78      0.35 o 
   6   5   4        0.00       -0.11      0.38 o 
  -5   6   4       38.70       38.46      1.08 o 
  -4   6   4       21.40       19.00      0.66 o 
  -3   6   4       29.10       28.21      0.72 o 
  -2   6   4       15.43       16.84      0.38 o 
  -1   6   4       14.54       14.32      0.35 o 
   0   6   4        5.68        4.90      0.53 o 
   1   6   4        1.01        2.05      0.67 o 
   2   6   4        3.08        2.13      0.50 o 
   3   6   4        1.60        2.19      0.55 o 
   4   6   4        4.84        7.07      0.85 o 
   5   6   4        9.09       10.91      1.29 o 
  -3   7   4        1.95        1.26      1.53 o 
  -2   7   4        0.34        0.29      0.46 o 
  -1   7   4        2.66        1.58      0.53 o 
   0   7   4        4.15        3.34      0.59 o 
   1   7   4        3.49        3.01      0.81 o 
   2   7   4        0.91        0.77      0.83 o 
   3   7   4        2.44        1.98      1.04 o 
  -8   1   5       28.47       31.38      1.34 o 
  -7   1   5       18.70       16.46      0.99 o 
  -6   1   5      108.87       93.87      1.63 o 
  -5   1   5       86.59       85.01      1.66 o 
  -4   1   5       18.00       12.81      0.65 o 
  -3   1   5       51.83       38.04      0.90 o 
  -2   1   5       66.60       78.01      0.88 o 
  -1   1   5      490.35      488.50      4.08 o 
   0   1   5      112.06      102.52      0.87 o 
   1   1   5        4.90        3.69      0.23 o 
   2   1   5       38.27       40.78      0.67 o 
   3   1   5        6.14        7.41      0.58 o 
   4   1   5       53.74       38.80      0.84 o 
   5   1   5       26.29       24.12      0.91 o 
   6   1   5        8.63        7.10      0.72 o 
   7   1   5        4.35        5.35      0.75 o 
   8   1   5       19.07       20.14      1.16 o 
  -8   2   5        0.93        1.30      0.84 o 
  -7   2   5       11.21        9.23      0.88 o 
  -6   2   5      157.79      145.02      2.19 o 
  -5   2   5        3.01        3.03      0.69 o 
  -4   2   5        1.49        4.12      0.56 o 
  -3   2   5        0.00       -0.06      0.35 o 
  -2   2   5      106.57       97.50      1.11 o 
  -1   2   5       76.02       87.70      1.07 o 
   0   2   5      563.05      618.02      6.18 o 
   1   2   5        0.59        0.63      0.08 o 
   2   2   5      377.24      449.65      4.21 o 
   3   2   5        3.24        5.04      0.38 o 
   4   2   5        2.00        2.05      0.41 o 
   5   2   5      202.65      194.19      2.37 o 
   6   2   5      313.87      295.54      4.18 o 
   7   2   5       49.68       46.52      1.56 o 
   8   2   5       25.08       27.80      1.22 o 
  -7   3   5        9.96       13.43      0.92 o 
  -6   3   5       98.32       88.25      1.49 o 
  -5   3   5       40.41       34.00      0.95 o 
  -4   3   5      217.93      219.88      2.39 o 
  -3   3   5       31.68       30.42      0.88 o 
  -2   3   5       60.54       63.13      0.82 o 
  -1   3   5       13.59       22.84      0.33 o 
   0   3   5        0.25        0.27      0.42 o 
   1   3   5      141.82      158.25      1.59 o 
   2   3   5       19.34       22.33      0.30 o 
   3   3   5      132.96      125.50      1.28 o 
   4   3   5        0.40        0.72      0.36 o 
   5   3   5       89.56       89.07      1.38 o 
   6   3   5        1.49        1.46      0.53 o 
   7   3   5       38.44       38.19      1.41 o 
  -7   4   5        0.61        0.72      0.60 o 
  -6   4   5        6.67        6.49      0.70 o 
  -5   4   5        1.14        1.21      0.47 o 
  -4   4   5      271.67      256.52      3.22 o 
  -3   4   5      456.07      444.75      4.96 o 
  -2   4   5       59.90       65.55      0.88 o 
  -1   4   5      124.97      123.63      2.06 o 
   0   4   5       30.68       28.93      0.64 o 
   1   4   5        0.32       -0.06      0.24 o 
   2   4   5        1.08        0.52      0.37 o 
   3   4   5      151.96      145.33      2.75 o 
   4   4   5       26.81       26.86      0.85 o 
   5   4   5        0.00        0.20      0.34 o 
   6   4   5        0.08       -0.15      0.41 o 
   7   4   5       24.43       23.17      0.94 o 
  -6   5   5        1.49        1.43      0.69 o 
  -5   5   5        7.61        9.64      0.67 o 
  -4   5   5        0.55        1.38      0.48 o 
  -3   5   5        6.47        6.72      0.37 o 
  -2   5   5      143.32      141.97      1.29 o 
  -1   5   5       41.96       41.47      0.76 o 
   0   5   5      231.51      230.66      3.21 o 
   1   5   5        0.19        0.55      0.36 o 
   2   5   5        2.06        4.53      0.71 o 
   3   5   5        2.53        1.27      0.55 o 
   4   5   5       21.15       20.20      0.51 o 
   5   5   5       25.35       24.96      0.64 o 
   6   5   5        5.58        7.07      0.92 o 
  -5   6   5        4.50        4.19      0.94 o 
  -4   6   5        2.05        2.55      0.43 o 
  -3   6   5       17.40       16.89      0.49 o 
  -2   6   5        9.72       11.66      0.44 o 
  -1   6   5       86.06       81.49      1.23 o 
   0   6   5       34.73       31.79      1.09 o 
   1   6   5        4.13        4.23      0.75 o 
   2   6   5       75.47       73.21      1.49 o 
   3   6   5        0.11        0.01      0.47 o 
   4   6   5        8.05        9.78      0.76 o 
   5   6   5        1.70        2.50      0.74 o 
  -2   7   5        0.14        0.13      0.39 o 
  -1   7   5       17.36       17.69      0.82 o 
   0   7   5        2.28        2.11      0.59 o 
   1   7   5        6.39        5.66      0.87 o 
   2   7   5       12.78       12.40      0.96 o 
  -8   0   6       25.01       22.70      1.76 o 
  -7   0   6        8.18        9.49      1.29 o 
  -6   0   6        1.51        0.54      0.99 o 
  -5   0   6      778.35      737.57     11.64 o 
  -4   0   6       12.85       12.84      0.91 o 
  -3   0   6     1463.01     1563.38     24.62 o 
  -2   0   6      657.14      656.60     11.38 o 
  -1   0   6      320.72      292.69      3.06 o 
   0   0   6      622.88      647.84     13.21 o 
   1   0   6      362.12      357.37      6.37 o 
   2   0   6      100.54      102.96      1.62 o 
   3   0   6      820.30      924.19     14.05 o 
   4   0   6        1.83        2.49      1.04 o 
   5   0   6        2.44        4.00      0.76 o 
   6   0   6        5.22        5.64      0.91 o 
   7   0   6        6.03        8.45      1.31 o 
   8   0   6        1.12        1.28      1.19 o 
  -8   1   6       12.89       17.52      1.43 o 
  -7   1   6       25.02       26.19      1.20 o 
  -6   1   6        0.96        2.49      0.70 o 
  -5   1   6      423.12      377.31      4.64 o 
  -4   1   6       90.51       89.21      1.33 o 
  -3   1   6        0.07        0.23      0.32 o 
  -2   1   6      591.22      630.98      5.61 o 
  -1   1   6       45.58       48.72      0.59 o 
   0   1   6     3307.00     3549.95     38.25 o 
   1   1   6        3.38        4.84      0.29 o 
   2   1   6      364.87      367.52      3.49 o 
   3   1   6      245.37      254.46      2.66 o 
   4   1   6       31.92       30.94      0.77 o 
   5   1   6       27.98       26.07      1.01 o 
   6   1   6       21.34       25.31      1.15 o 
   7   1   6       54.87       50.35      1.65 o 
   8   1   6        0.62        0.82      0.78 o 
  -8   2   6       20.29       21.84      1.67 o 
  -7   2   6        0.64        1.07      0.70 o 
  -6   2   6        6.05        9.91      0.80 o 
  -5   2   6      302.74      291.52      5.14 o 
  -4   2   6        1.02        1.03      0.44 o 
  -3   2   6       20.82       27.40      0.64 o 
  -2   2   6        8.50       12.11      0.40 o 
  -1   2   6       99.50      107.14      0.88 o 
   0   2   6       35.35       31.94      0.57 o 
   1   2   6      127.61      141.76      1.83 o 
   2   2   6        0.38        1.17      0.31 o 
   3   2   6        3.90        2.53      0.30 o 
   4   2   6        1.74        1.22      0.37 o 
   5   2   6       14.19       14.95      0.88 o 
   6   2   6      206.57      202.36      4.84 o 
   7   2   6       15.31       14.89      0.91 o 
   8   2   6        1.96        3.29      0.80 o 
  -7   3   6        5.11        5.49      0.80 o 
  -6   3   6       26.88       26.27      0.96 o 
  -5   3   6       73.07       62.39      1.29 o 
  -4   3   6       15.21       13.76      0.61 o 
  -3   3   6        2.78        2.66      0.41 o 
  -2   3   6      128.17      137.00      1.46 o 
  -1   3   6        9.16       10.59      0.35 o 
   0   3   6      293.74      270.56      5.42 o 
   1   3   6      111.97      120.94      1.68 o 
   2   3   6        1.39        2.45      0.25 o 
   3   3   6      223.72      218.56      2.05 o 
   4   3   6       31.37       30.05      0.58 o 
   5   3   6       59.84       60.73      1.13 o 
   6   3   6        0.13        0.65      0.49 o 
   7   3   6        0.32        0.05      0.56 o 
  -7   4   6        0.02       -0.29      0.72 o 
  -6   4   6        6.96        8.68      0.68 o 
  -5   4   6       40.48       38.21      1.15 o 
  -4   4   6       58.77       54.31      1.15 o 
  -3   4   6      376.01      373.96      4.77 o 
  -2   4   6       27.61       24.87      0.41 o 
  -1   4   6       12.35       12.50      0.61 o 
   0   4   6        2.04        3.26      0.40 o 
   1   4   6        6.03        5.35      0.41 o 
   2   4   6        4.29        5.88      0.43 o 
   3   4   6       37.37       33.61      0.65 o 
   4   4   6       95.37       98.53      1.72 o 
   5   4   6        1.43        1.29      0.38 o 
   6   4   6       12.53       14.89      0.68 o 
   7   4   6        3.72        3.43      0.81 o 
  -6   5   6        9.66       10.57      0.91 o 
  -5   5   6        8.14        7.41      0.88 o 
  -4   5   6       10.96       12.83      0.72 o 
  -3   5   6       57.84       55.08      0.89 o 
  -2   5   6       20.44       19.40      0.46 o 
  -1   5   6        3.10        2.89      0.43 o 
   0   5   6      113.88      125.12      2.03 o 
   1   5   6       18.09       17.17      0.94 o 
   2   5   6        1.27        1.37      0.52 o 
   3   5   6       28.07       24.64      0.75 o 
   4   5   6       15.65       13.10      0.58 o 
   5   5   6        1.33        0.75      0.59 o 
   6   5   6        5.07        6.19      0.90 o 
  -5   6   6        0.34        0.13      1.00 o 
  -4   6   6        1.21        1.17      0.44 o 
  -3   6   6        0.02        0.01      0.29 o 
  -2   6   6        9.67       12.67      0.72 o 
  -1   6   6        1.30        0.88      0.39 o 
   0   6   6       12.05       13.81      0.70 o 
   1   6   6        0.46        0.66      0.73 o 
   2   6   6       18.90       19.62      0.90 o 
   3   6   6       10.02       12.59      0.74 o 
   4   6   6        0.25        0.63      0.57 o 
  -2   7   6        0.09       -0.15      0.39 o 
  -1   7   6        5.26        6.84      1.04 o 
   0   7   6        0.02        0.22      0.46 o 
   1   7   6        6.73       10.86      1.66 o 
   2   7   6        2.61        3.32      1.13 o 
  -8   1   7       20.54       19.48      1.51 o 
  -7   1   7        8.58        7.91      0.97 o 
  -6   1   7       48.12       43.31      1.22 o 
  -5   1   7      218.70      211.60      2.74 o 
  -4   1   7       82.36       71.84      1.23 o 
  -3   1   7       70.65       70.59      0.97 o 
  -2   1   7      709.09      778.02      7.13 o 
  -1   1   7      166.26      183.56      1.58 o 
   0   1   7       17.61       13.77      0.31 o 
   1   1   7     2000.96     2179.23     21.87 o 
   2   1   7      192.61      184.59      1.79 o 
   3   1   7      217.80      205.69      2.21 o 
   4   1   7       63.70       74.25      1.43 o 
   5   1   7        6.47        5.81      0.73 o 
   6   1   7       43.03       36.34      1.11 o 
   7   1   7       15.20       17.37      0.95 o 
   8   1   7        0.24       -0.02      0.82 o 
  -8   2   7        3.72        4.47      0.89 o 
  -7   2   7        4.73        4.61      0.86 o 
  -6   2   7       19.08       17.04      0.90 o 
  -5   2   7       73.99       72.16      1.23 o 
  -4   2   7       93.79       82.80      1.25 o 
  -3   2   7       40.21       38.48      0.69 o 
  -2   2   7        8.84        5.24      0.35 o 
  -1   2   7      172.75      178.50      1.42 o 
   0   2   7      773.27      833.24     12.51 o 
   1   2   7     2046.42     2292.04     23.12 o 
   2   2   7      720.21      739.05      7.30 o 
   3   2   7       94.77       90.37      1.19 o 
   4   2   7        0.13       -0.16      0.37 o 
   5   2   7        1.56        1.94      0.45 o 
   6   2   7      111.82      110.38      2.21 o 
   7   2   7        9.89        7.93      0.80 o 
   8   2   7       12.09       16.49      1.11 o 
  -7   3   7        8.89       12.49      0.98 o 
  -6   3   7        0.09       -0.12      0.54 o 
  -5   3   7       10.14        8.50      0.65 o 
  -4   3   7       99.42       89.45      1.28 o 
  -3   3   7        1.39        1.39      0.45 o 
  -2   3   7       57.85       68.13      0.91 o 
  -1   3   7       46.46       48.87      0.46 o 
   0   3   7      177.59      181.02      2.25 o 
   1   3   7       44.14       48.64      1.05 o 
   2   3   7        1.89        1.29      0.16 o 
   3   3   7      141.69      135.62      1.36 o 
   4   3   7       14.58       15.59      0.64 o 
   5   3   7        1.67        2.02      0.46 o 
   6   3   7       28.14       28.97      0.89 o 
   7   3   7       12.17       11.67      0.80 o 
  -7   4   7        1.61        3.72      0.79 o 
  -6   4   7        4.26        4.13      0.62 o 
  -5   4   7        0.02        0.44      0.54 o 
  -4   4   7       45.57       42.24      1.12 o 
  -3   4   7       77.55       77.86      1.11 o 
  -2   4   7       35.57       42.07      0.57 o 
  -1   4   7       67.30       64.82      1.51 o 
   0   4   7        3.07        5.02      0.53 o 
   1   4   7      319.21      326.87      4.10 o 
   2   4   7       14.01       15.61      0.58 o 
   3   4   7       29.79       24.62      0.79 o 
   4   4   7       87.05       89.59      1.14 o 
   5   4   7        2.91        2.68      0.47 o 
   6   4   7        4.63        5.74      0.53 o 
  -6   5   7       21.46       22.93      0.97 o 
  -5   5   7        9.42       11.05      1.00 o 
  -4   5   7       12.67       11.96      0.70 o 
  -3   5   7        6.06        5.54      0.35 o 
  -2   5   7      142.79      142.45      2.29 o 
  -1   5   7        5.96        4.83      0.48 o 
   0   5   7       15.16       14.84      1.04 o 
   1   5   7        9.46        9.36      0.59 o 
   2   5   7        0.21        0.50      0.44 o 
   3   5   7        1.67        2.22      0.49 o 
   4   5   7       25.23       25.25      0.85 o 
   5   5   7        0.13        0.17      0.59 o 
   6   5   7        2.29        2.70      0.84 o 
  -4   6   7        0.13        0.18      0.38 o 
  -3   6   7        8.09        8.50      0.60 o 
  -2   6   7       24.93       25.58      0.72 o 
  -1   6   7       11.65       11.48      0.63 o 
   0   6   7        0.01       -0.16      0.44 o 
   1   6   7        4.74        4.56      0.84 o 
   2   6   7        1.10        1.45      0.57 o 
   3   6   7        0.47        0.60      0.76 o 
   4   6   7       11.31       11.18      0.84 o 
  -2   7   7       10.36       10.07      0.80 o 
  -1   7   7        3.02        2.35      0.59 o 
   0   7   7        0.08       -0.05      0.44 o 
   1   7   7        4.46        4.45      1.34 o 
   2   7   7        7.24        9.89      1.39 o 
  -8   0   8        0.50        0.53      1.15 o 
  -7   0   8        0.20        0.97      1.29 o 
  -6   0   8       33.08       26.71      2.62 o 
  -5   0   8      156.77      153.56      6.90 o 
  -4   0   8      523.62      486.48      9.06 o 
  -3   0   8      437.83      464.52     13.14 o 
  -2   0   8      327.79      338.70      3.98 o 
  -1   0   8      156.21      167.18      3.02 o 
   0   0   8       81.08       79.46      1.05 o 
   1   0   8       29.96       25.51      0.66 o 
   2   0   8      171.04      195.56      2.85 o 
   3   0   8       91.05      104.50      3.35 o 
   4   0   8       23.21       27.68      1.23 o 
   5   0   8       48.87       49.68      1.40 o 
   6   0   8       41.07       40.79      1.72 o 
   7   0   8       28.33       28.78      1.83 o 
   8   0   8        0.32        1.53      1.31 o 
  -8   1   8       34.26       41.68      1.66 o 
  -7   1   8       11.46        8.48      1.00 o 
  -6   1   8      152.80      136.94      2.40 o 
  -5   1   8      151.60      153.22      2.15 o 
  -4   1   8      207.16      199.25      2.33 o 
  -3   1   8      166.72      163.11      1.74 o 
  -2   1   8      148.56      153.63      1.81 o 
  -1   1   8       10.48       12.59      0.72 o 
   0   1   8        0.34        0.22      0.16 o 
   1   1   8      333.46      348.38      2.94 o 
   2   1   8      810.11      857.64     12.40 o 
   3   1   8      365.17      387.18      6.17 o 
   4   1   8        0.78        1.17      0.40 o 
   5   1   8      103.18      102.29      1.57 o 
   6   1   8       64.04       62.58      1.47 o 
   7   1   8       49.32       45.63      1.28 o 
   8   1   8       33.18       37.01      1.77 o 
  -8   2   8       38.86       43.96      1.86 o 
  -7   2   8       18.35       23.35      1.15 o 
  -6   2   8        7.86        8.53      0.72 o 
  -5   2   8        0.31        1.27      0.66 o 
  -4   2   8       29.89       31.41      0.85 o 
  -3   2   8       12.05       12.65      0.63 o 
  -2   2   8       63.68       65.24      0.87 o 
  -1   2   8      362.94      377.90      6.59 o 
   0   2   8      436.83      458.85      4.02 o 
   1   2   8       30.39       37.13      0.54 o 
   2   2   8      126.49      106.50      1.01 o 
   3   2   8      134.54      126.97      1.41 o 
   4   2   8        9.59        8.57      0.63 o 
   5   2   8        0.37        0.24      0.45 o 
   6   2   8        6.51        5.97      0.75 o 
   7   2   8        0.01       -0.15      0.61 o 
  -7   3   8        0.07        0.65      0.62 o 
  -6   3   8        1.13        0.63      0.58 o 
  -5   3   8        4.29        2.27      0.65 o 
  -4   3   8       66.19       58.75      1.31 o 
  -3   3   8      513.51      479.92      5.52 o 
  -2   3   8      151.73      151.87      1.54 o 
  -1   3   8        0.03        0.41      0.16 o 
   0   3   8       98.30      101.30      2.08 o 
   1   3   8        3.30        3.07      0.29 o 
   2   3   8       76.40       93.95      1.01 o 
   3   3   8      144.53      141.06      1.67 o 
   4   3   8      150.30      153.18      1.84 o 
   5   3   8        0.17       -0.33      0.35 o 
   6   3   8       65.15       65.04      1.24 o 
   7   3   8        0.01        0.71      0.67 o 
  -6   4   8       16.17       23.03      1.28 o 
  -5   4   8        0.19        0.38      0.48 o 
  -4   4   8        0.02       -0.11      0.48 o 
  -3   4   8       17.48       20.95      0.51 o 
  -2   4   8       73.30       69.64      0.76 o 
  -1   4   8       28.61       31.86      2.06 o 
   0   4   8      186.99      174.95      2.08 o 
   1   4   8       27.65       32.85      1.64 o 
   2   4   8        2.91        2.54      0.49 o 
   3   4   8        0.77        1.13      0.17 o 
   4   4   8       32.14       31.26      0.64 o 
   5   4   8        9.66        9.19      0.53 o 
   6   4   8        0.34        0.57      0.40 o 
  -6   5   8        3.86        5.07      1.36 o 
  -5   5   8        0.14        0.51      0.52 o 
  -4   5   8       19.49       19.27      0.65 o 
  -3   5   8       42.03       38.52      0.67 o 
  -2   5   8       18.12       18.91      0.47 o 
  -1   5   8       45.57       43.30      1.37 o 
   0   5   8      141.50      133.79      1.99 o 
   1   5   8        3.20        1.85      0.72 o 
   2   5   8        2.76        3.83      0.46 o 
   3   5   8        7.68        7.04      1.65 o 
   4   5   8        4.73        5.55      0.65 o 
   5   5   8        1.51        2.48      0.81 o 
  -4   6   8       12.22       13.39      0.87 o 
  -3   6   8        6.23        6.20      0.70 o 
  -2   6   8        2.70        3.37      0.55 o 
  -1   6   8        0.84        1.23      0.48 o 
   0   6   8        9.95        8.79      0.60 o 
   1   6   8        5.05        4.48      0.89 o 
   2   6   8        0.67        0.09      0.71 o 
   3   6   8        1.10        1.86      0.64 o 
   4   6   8        3.80        4.58      1.03 o 
  -1   7   8        2.53        1.86      0.52 o 
   0   7   8        0.98        1.49      0.85 o 
   1   7   8        1.74        1.44      0.86 o 
  -8   1   9        7.98        8.14      1.38 o 
  -7   1   9       16.31       18.95      1.17 o 
  -6   1   9        1.62        0.38      0.74 o 
  -5   1   9       20.71       12.75      0.92 o 
  -4   1   9       31.14       30.67      0.85 o 
  -3   1   9       60.27       65.75      1.06 o 
  -2   1   9      100.43       98.20      1.17 o 
  -1   1   9       22.06       24.24      0.40 o 
   0   1   9      243.37      265.21      2.27 o 
   1   1   9       59.67       67.27      0.78 o 
   2   1   9        0.68        0.71      0.37 o 
   3   1   9       56.40       59.86      0.96 o 
   4   1   9        1.74        3.62      0.80 o 
   5   1   9       19.82       16.08      0.95 o 
   6   1   9        0.17        0.40      0.51 o 
   7   1   9       47.48       49.34      1.98 o 
   8   1   9        0.29        0.68      0.85 o 
  -7   2   9        4.11        3.96      0.79 o 
  -6   2   9        3.58        4.81      0.67 o 
  -5   2   9      638.38      583.00      6.00 o 
  -4   2   9       37.09       37.39      0.97 o 
  -3   2   9       42.81       49.06      0.97 o 
  -2   2   9       36.74       33.19      0.64 o 
  -1   2   9       36.35       34.36      0.56 o 
   0   2   9      102.32      118.22      1.17 o 
   1   2   9      305.57      321.31      4.32 o 
   2   2   9       55.40       55.33      0.79 o 
   3   2   9       10.31       12.69      0.53 o 
   4   2   9       14.27       15.22      0.55 o 
   5   2   9        3.02        3.31      0.62 o 
   6   2   9       69.63       66.84      1.67 o 
   7   2   9       70.55       66.49      2.25 o 
  -7   3   9        4.14        3.26      0.80 o 
  -6   3   9        1.07        1.24      0.62 o 
  -5   3   9       36.13       32.91      1.08 o 
  -4   3   9       20.66       21.39      0.82 o 
  -3   3   9      192.27      200.27      3.52 o 
  -2   3   9       21.84       20.48      0.43 o 
  -1   3   9       18.93       16.05      0.69 o 
   0   3   9      103.73      100.12      3.51 o 
   1   3   9        2.98        3.40      0.38 o 
   2   3   9       40.18       43.78      1.17 o 
   3   3   9       68.29       74.62      0.87 o 
   4   3   9       84.13       81.41      1.32 o 
   5   3   9        0.88        0.78      0.39 o 
   6   3   9        9.68        8.48      0.73 o 
   7   3   9        6.60        6.65      1.06 o 
  -6   4   9        2.50        3.07      0.80 o 
  -5   4   9       26.96       27.21      0.95 o 
  -4   4   9        2.30        2.33      0.55 o 
  -3   4   9       99.47      100.51      1.33 o 
  -2   4   9      480.54      478.05      4.00 o 
  -1   4   9       16.42       24.14      2.28 o 
   0   4   9      109.11      111.43      2.92 o 
   1   4   9      122.78      121.19      2.75 o 
   2   4   9        0.00        0.22      0.30 o 
   3   4   9        3.58        3.48      0.28 o 
   4   4   9       51.24       45.35      1.22 o 
   5   4   9        6.08        6.21      0.72 o 
   6   4   9       29.69       31.30      0.82 o 
  -5   5   9        1.95        4.45      1.01 o 
  -4   5   9        0.11        0.10      0.32 o 
  -3   5   9       24.95       26.08      0.53 o 
  -2   5   9       12.89       15.14      0.36 o 
  -1   5   9        3.95        2.82      0.50 o 
   0   5   9        3.81        3.63      0.78 o 
   1   5   9       51.15       47.53      2.24 o 
   2   5   9        2.27        1.74      0.45 o 
   3   5   9       28.09       25.75      1.03 o 
   4   5   9        0.42       -0.30      0.49 o 
   5   5   9        0.07        0.17      0.56 o 
  -4   6   9        6.48        6.44      0.84 o 
  -3   6   9       16.30       13.75      0.96 o 
  -2   6   9        0.19        0.17      0.40 o 
  -1   6   9        4.03        5.33      0.59 o 
   0   6   9        5.39        6.39      0.74 o 
   1   6   9        0.00        0.10      0.94 o 
   2   6   9        0.31        0.23      0.48 o 
   3   6   9       27.93       28.70      1.03 o 
   4   6   9        0.76        1.49      0.61 o 
  -1   7   9        0.05        0.62      0.67 o 
   0   7   9        8.57        8.92      1.13 o 
  -8   0  10       37.28       47.89      2.76 o 
  -7   0  10       68.71       77.52      5.41 o 
  -6   0  10        0.07        0.76      0.91 o 
  -5   0  10       23.28       22.91      1.73 o 
  -4   0  10       44.11       36.65      1.38 o 
  -3   0  10       61.61       68.11      1.52 o 
  -2   0  10      366.33      400.46      5.77 o 
  -1   0  10      121.30      121.42      1.67 o 
   0   0  10       10.41       13.52      0.38 o 
   1   0  10       94.12       75.81      1.02 o 
   2   0  10       25.84       34.03      0.90 o 
   3   0  10       38.24       42.84      1.03 o 
   4   0  10      155.14      179.23      3.65 o 
   5   0  10       11.58       14.54      0.91 o 
   6   0  10       80.89       78.81      4.41 o 
   7   0  10        8.64        9.60      1.50 o 
  -7   1  10        0.45        1.37      0.79 o 
  -6   1  10        0.01        0.10      0.55 o 
  -5   1  10        5.20        6.91      0.64 o 
  -4   1  10      532.52      494.74      4.95 o 
  -3   1  10       43.15       40.58      0.78 o 
  -2   1  10        6.64        5.85      0.51 o 
  -1   1  10        0.17        0.45      0.17 o 
   0   1  10       28.38       29.99      0.49 o 
   1   1  10     1095.27     1192.43     15.97 o 
   2   1  10      272.68      275.00      3.02 o 
   3   1  10      143.71      142.18      1.85 o 
   4   1  10        3.71        3.29      0.52 o 
   5   1  10        0.93        1.24      0.50 o 
   6   1  10        3.59        3.17      0.71 o 
   7   1  10        5.47        5.63      0.88 o 
  -7   2  10        1.69        2.78      0.86 o 
  -6   2  10       20.38       20.09      1.07 o 
  -5   2  10        0.37        1.39      0.64 o 
  -4   2  10      104.40       94.21      1.48 o 
  -3   2  10       43.06       39.15      0.84 o 
  -2   2  10       65.51       74.20      1.09 o 
  -1   2  10      220.20      216.49      2.02 o 
   0   2  10      171.11      161.53      1.48 o 
   1   2  10      239.94      249.14      6.29 o 
   2   2  10      214.75      208.72      2.02 o 
   3   2  10       15.53       12.89      0.62 o 
   4   2  10       22.94       23.18      0.64 o 
   5   2  10        0.28       -0.08      0.46 o 
   6   2  10        7.90        8.58      0.74 o 
   7   2  10       14.35       14.22      1.32 o 
  -7   3  10        4.76        5.47      0.87 o 
  -6   3  10        1.21        1.71      0.61 o 
  -5   3  10        8.42        6.82      0.83 o 
  -4   3  10       38.38       35.44      0.99 o 
  -3   3  10       24.23       24.59      0.68 o 
  -2   3  10      206.61      216.46      2.68 o 
  -1   3  10        2.84        3.90      0.30 o 
   0   3  10      120.42      130.96      2.17 o 
   1   3  10       44.15       47.78      1.31 o 
   2   3  10        9.46        8.94      0.39 o 
   3   3  10       22.33       20.52      0.41 o 
   4   3  10       40.59       41.71      0.81 o 
   5   3  10        0.19        0.11      0.34 o 
   6   3  10       61.09       63.15      1.35 o 
   7   3  10       11.57       13.54      1.01 o 
  -6   4  10       31.08       31.85      1.10 o 
  -5   4  10        2.00        3.19      0.60 o 
  -4   4  10        0.86        1.47      0.63 o 
  -3   4  10       49.75       45.57      0.70 o 
  -2   4  10      155.40      162.19      1.47 o 
  -1   4  10        1.17        1.37      0.18 o 
   0   4  10        3.64        2.18      1.24 o 
   1   4  10        0.02        0.14      0.80 o 
   2   4  10        1.79        1.36      0.35 o 
   3   4  10        3.76        5.09      0.58 o 
   4   4  10       45.75       42.66      0.75 o 
   5   4  10       29.50       31.02      0.74 o 
   6   4  10        1.03        1.33      0.47 o 
  -5   5  10        1.31        2.26      0.71 o 
  -4   5  10       18.30       14.57      0.63 o 
  -3   5  10        0.14        0.11      0.27 o 
  -2   5  10       86.47       84.93      2.01 o 
  -1   5  10        4.38        5.14      0.55 o 
   0   5  10        0.00       -0.37      0.94 o 
   1   5  10       27.36       30.17      1.65 o 
   2   5  10        3.56        2.82      0.90 o 
   3   5  10        0.73        1.01      0.44 o 
   4   5  10        0.64        0.71      0.54 o 
   5   5  10        1.28        1.85      0.65 o 
  -4   6  10        0.21        0.60      0.75 o 
  -3   6  10        0.38        0.51      0.63 o 
  -2   6  10        0.01        0.06      0.38 o 
  -1   6  10        0.69        1.39      0.56 o 
   0   6  10        4.97        5.49      0.76 o 
   1   6  10       25.74       23.96      2.59 o 
   2   6  10       10.90       14.19      1.25 o 
   3   6  10        7.19        8.39      1.70 o 
  -7   1  11        3.99        4.82      0.86 o 
  -6   1  11        6.60        6.76      0.79 o 
  -5   1  11       19.62       21.56      0.93 o 
  -4   1  11      227.69      223.40      2.85 o 
  -3   1  11      307.92      297.32      3.40 o 
  -2   1  11      110.62      113.17      1.50 o 
  -1   1  11      111.09      119.35      1.68 o 
   0   1  11       87.80       97.80      1.05 o 
   1   1  11       83.96       93.42      1.74 o 
   2   1  11      113.59      105.54      1.35 o 
   3   1  11        0.11        0.10      0.32 o 
   4   1  11       11.58        9.67      0.84 o 
   5   1  11       10.58       10.17      0.61 o 
   6   1  11        0.52        1.21      0.60 o 
   7   1  11       36.03       33.67      1.15 o 
  -7   2  11        0.02        0.25      0.65 o 
  -6   2  11       24.88       18.77      0.89 o 
  -5   2  11      115.22      106.46      1.56 o 
  -4   2  11       17.17       16.86      0.75 o 
  -3   2  11        8.49        7.92      0.66 o 
  -2   2  11        0.45        0.37      0.33 o 
  -1   2  11        7.47        6.37      0.56 o 
   0   2  11        0.11        0.61      0.20 o 
   1   2  11      203.58      205.99      2.71 o 
   2   2  11      443.65      471.92      4.79 o 
   3   2  11      599.16      587.39      6.33 o 
   4   2  11       87.14       86.31      1.32 o 
   5   2  11        0.44        0.48      0.42 o 
   6   2  11       13.08       11.84      0.86 o 
   7   2  11        5.16        4.18      0.82 o 
  -7   3  11        9.46        9.39      0.86 o 
  -6   3  11       66.30       70.02      1.36 o 
  -5   3  11        1.76        3.56      0.62 o 
  -4   3  11       52.68       48.69      1.50 o 
  -3   3  11       20.59       18.52      0.75 o 
  -2   3  11       81.66       81.34      0.83 o 
  -1   3  11       23.26       25.60      0.68 o 
   0   3  11       10.76       12.98      0.39 o 
   1   3  11      121.91      127.03      2.40 o 
   2   3  11       48.42       51.25      1.27 o 
   3   3  11       10.46       10.72      0.43 o 
   4   3  11       51.73       49.59      1.12 o 
   5   3  11        6.65        7.35      0.53 o 
   6   3  11        2.13        1.58      0.73 o 
  -6   4  11        0.81        1.06      0.81 o 
  -5   4  11        0.02       -0.24      0.57 o 
  -4   4  11        5.67        6.43      0.67 o 
  -3   4  11      139.74      126.65      1.41 o 
  -2   4  11       62.18       62.11      0.95 o 
  -1   4  11       24.86       30.10      1.26 o 
   0   4  11      228.70      226.96      4.29 o 
   1   4  11        3.35        1.92      0.97 o 
   2   4  11       30.61       31.86      0.71 o 
   3   4  11        0.38        0.66      0.39 o 
   4   4  11        4.37        3.36      0.48 o 
   5   4  11        0.14        0.21      0.47 o 
   6   4  11       22.72       22.45      1.14 o 
  -5   5  11       20.11       23.06      0.88 o 
  -4   5  11        1.63        1.47      0.39 o 
  -3   5  11        7.95        9.03      0.53 o 
  -2   5  11        8.17        9.39      0.37 o 
  -1   5  11       11.09        9.67      0.46 o 
   0   5  11       37.13       34.88      1.75 o 
   1   5  11        0.60        1.09      0.81 o 
   2   5  11       17.87       17.28      0.85 o 
   3   5  11        1.94        1.15      0.63 o 
   4   5  11        5.93        7.88      1.01 o 
   5   5  11        4.89        3.73      0.73 o 
  -3   6  11        0.46        0.24      0.76 o 
  -2   6  11        7.20        8.70      0.97 o 
  -1   6  11       16.03       18.11      1.11 o 
   0   6  11        0.34        0.18      0.61 o 
   1   6  11        0.38        0.06      0.86 o 
   2   6  11        1.37        1.27      1.10 o 
   3   6  11        3.30        3.80      1.16 o 
  -7   0  12       17.46       26.01      2.10 o 
  -6   0  12        1.77        2.04      1.19 o 
  -5   0  12       17.76       21.15      0.99 o 
  -4   0  12       19.31       18.94      1.14 o 
  -3   0  12       95.43       92.38      1.49 o 
  -2   0  12      376.30      376.27     10.39 o 
  -1   0  12        5.91        5.40      0.36 o 
   0   0  12      451.78      515.94      7.00 o 
   1   0  12       22.60       25.34      0.77 o 
   2   0  12        0.22        0.41      0.40 o 
   3   0  12       56.55       59.15      2.22 o 
   4   0  12       16.14       16.52      1.08 o 
   5   0  12        9.29       10.37      1.43 o 
   6   0  12        2.61        2.46      0.88 o 
   7   0  12       84.36       85.84      3.39 o 
  -7   1  12       20.24       27.68      1.19 o 
  -6   1  12        0.15        0.29      0.58 o 
  -5   1  12      318.40      283.79      3.26 o 
  -4   1  12        2.25        3.28      0.57 o 
  -3   1  12      106.60      109.92      1.42 o 
  -2   1  12        9.74       10.20      0.63 o 
  -1   1  12        1.70        1.63      0.32 o 
   0   1  12        1.51        2.17      0.37 o 
   1   1  12        2.96        3.67      0.22 o 
   2   1  12        2.36        3.02      0.36 o 
   3   1  12        0.16       -0.05      0.30 o 
   4   1  12       74.88       74.48      1.24 o 
   5   1  12        1.49        1.78      0.56 o 
   6   1  12       58.79       59.93      2.45 o 
   7   1  12       19.59       19.15      1.12 o 
  -7   2  12       10.24        9.47      0.97 o 
  -6   2  12        0.03        0.46      0.56 o 
  -5   2  12       40.75       38.33      1.03 o 
  -4   2  12        0.04       -0.04      0.46 o 
  -3   2  12       19.36       19.42      0.79 o 
  -2   2  12      213.64      204.48      5.18 o 
  -1   2  12       16.66       17.26      0.51 o 
   0   2  12        1.99        4.09      0.29 o 
   1   2  12       15.79       15.76      0.66 o 
   2   2  12       23.04       21.61      0.69 o 
   3   2  12      117.71      111.25      1.63 o 
   4   2  12       39.22       40.93      0.86 o 
   5   2  12        1.61        1.26      0.57 o 
   6   2  12        5.73        6.99      0.86 o 
   7   2  12        0.16       -0.45      0.69 o 
  -6   3  12       13.44       13.05      1.06 o 
  -5   3  12        1.85        1.14      0.58 o 
  -4   3  12        4.92        6.01      0.68 o 
  -3   3  12        9.79        9.58      1.11 o 
  -2   3  12      324.63      295.87      8.38 o 
  -1   3  12       36.21       38.60      0.61 o 
   0   3  12        2.27        1.61      0.23 o 
   1   3  12      229.53      223.28      2.26 o 
   2   3  12       14.15       17.18      0.39 o 
   3   3  12       30.25       30.69      0.55 o 
   4   3  12       57.81       56.67      1.04 o 
   5   3  12        4.46        5.40      0.71 o 
   6   3  12       11.64       13.37      0.86 o 
  -6   4  12       26.22       30.69      1.56 o 
  -5   4  12        3.11        4.55      0.64 o 
  -4   4  12        0.31        0.41      0.48 o 
  -3   4  12        1.15        1.69      0.29 o 
  -2   4  12       18.30       20.90      0.79 o 
  -1   4  12       19.25       19.91      0.56 o 
   0   4  12        5.71        7.00      1.20 o 
   1   4  12       79.31       77.08      2.23 o 
   2   4  12        2.28        2.51      0.34 o 
   3   4  12        0.31        0.45      0.37 o 
   4   4  12        0.13        0.22      0.29 o 
   5   4  12        0.00        0.09      0.50 o 
  -5   5  12       27.33       33.09      1.04 o 
  -4   5  12        0.00        0.13      0.37 o 
  -3   5  12       34.42       32.89      0.80 o 
  -2   5  12       64.64       61.39      1.96 o 
  -1   5  12        0.29        0.39      0.54 o 
   0   5  12        1.72        1.08      1.36 o 
   1   5  12       44.09       36.12      1.48 o 
   2   5  12        1.11        0.60      0.37 o 
   3   5  12        0.09       -0.10      0.40 o 
   4   5  12        0.68       -0.10      0.46 o 
  -3   6  12        0.07       -0.18      1.00 o 
  -2   6  12        8.39        8.41      1.55 o 
  -1   6  12        2.48        3.01      0.85 o 
   0   6  12        1.21        1.58      0.74 o 
   1   6  12        0.90        1.73      0.98 o 
   2   6  12        0.24        0.66      1.09 o 
   3   6  12        0.02       -0.52      1.15 o 
  -7   1  13        9.73       11.96      1.09 o 
  -6   1  13        2.76        4.89      0.90 o 
  -5   1  13       10.38        8.06      0.70 o 
  -4   1  13       65.08       60.54      1.13 o 
  -3   1  13       30.64       27.00      0.76 o 
  -2   1  13       25.55       26.12      0.62 o 
  -1   1  13       79.50       81.72      1.12 o 
   0   1  13        0.96        1.84      0.43 o 
   1   1  13      152.14      153.44      1.92 o 
   2   1  13       41.18       43.16      1.05 o 
   3   1  13       29.78       26.30      0.67 o 
   4   1  13        7.71        7.45      0.83 o 
   5   1  13        6.13        7.48      0.85 o 
   6   1  13        1.03        1.78      0.68 o 
   7   1  13        2.41        3.29      0.87 o 
  -7   2  13       30.08       35.76      1.22 o 
  -6   2  13        2.13        2.62      0.72 o 
  -5   2  13       22.77       25.67      0.97 o 
  -4   2  13      423.62      397.86      5.28 o 
  -3   2  13      118.25      114.64      1.67 o 
  -2   2  13      182.52      177.19      6.91 o 
  -1   2  13       27.31       26.52      0.52 o 
   0   2  13        1.39        2.12      0.34 o 
   1   2  13        3.68        5.82      0.53 o 
   2   2  13        8.01        9.70      0.53 o 
   3   2  13       67.85       69.68      1.03 o 
   4   2  13       24.31       25.34      0.70 o 
   5   2  13        4.59        4.84      0.72 o 
   6   2  13        6.31        7.48      1.04 o 
  -6   3  13        1.43        1.71      0.87 o 
  -5   3  13        2.96        2.72      1.05 o 
  -4   3  13        6.90        8.28      0.68 o 
  -3   3  13        7.97        9.12      0.54 o 
  -2   3  13       74.43       72.67      1.21 o 
  -1   3  13       79.77       75.93      0.92 o 
   0   3  13        0.04       -0.09      0.22 o 
   1   3  13      154.61      152.94      2.38 o 
   2   3  13       55.66       61.25      1.35 o 
   3   3  13       12.84       12.59      0.44 o 
   4   3  13       26.35       24.30      0.65 o 
   5   3  13       12.91       14.17      0.84 o 
   6   3  13        0.10        0.34      0.45 o 
  -5   4  13        0.00       -0.39      0.60 o 
  -4   4  13        7.76        6.12      0.61 o 
  -3   4  13        1.46        0.70      0.24 o 
  -2   4  13       11.19        9.97      0.94 o 
  -1   4  13       52.88       53.98      1.45 o 
   0   4  13       17.70       20.16      1.43 o 
   1   4  13        9.87       13.94      3.48 o 
   2   4  13       50.96       51.29      1.78 o 
   3   4  13        0.09        0.28      0.48 o 
   4   4  13        5.40        5.23      0.92 o 
   5   4  13        1.05        0.47      0.60 o 
  -4   5  13        9.35       12.31      0.84 o 
  -3   5  13        7.54        6.25      0.96 o 
  -2   5  13        6.33        7.09      0.91 o 
  -1   5  13       17.52       18.98      0.91 o 
   0   5  13        2.64        3.79      1.23 o 
   1   5  13       20.54       18.67      1.96 o 
   2   5  13        4.21        6.28      1.11 o 
   3   5  13        9.11        9.78      0.95 o 
   4   5  13       28.86       30.72      1.41 o 
  -2   6  13       60.87       61.52      2.50 o 
  -1   6  13       16.87       15.78      1.10 o 
   0   6  13        1.08        0.98      0.91 o 
   1   6  13        1.46        1.50      0.98 o 
   2   6  13        5.53        5.53      2.45 o 
  -7   0  14       31.21       43.54      1.86 o 
  -6   0  14       15.03       20.51      1.33 o 
  -5   0  14        8.78        7.09      0.88 o 
  -4   0  14       78.36       78.14      1.51 o 
  -3   0  14      673.82      654.70     10.02 o 
  -2   0  14       14.76       16.26      0.65 o 
  -1   0  14        6.63        6.93      0.38 o 
   0   0  14       68.53       60.91      1.05 o 
   1   0  14      164.07      180.51      2.89 o 
   2   0  14       26.78       26.19      0.73 o 
   3   0  14       49.78       54.32      2.06 o 
   4   0  14        0.39        1.14      0.60 o 
   5   0  14        6.08        5.35      1.13 o 
   6   0  14        2.44        1.53      0.83 o 
   7   0  14       54.60       52.67      2.03 o 
  -7   1  14        5.05        5.71      1.01 o 
  -6   1  14        1.70        1.31      0.63 o 
  -5   1  14        8.59        7.83      0.61 o 
  -4   1  14        1.23        1.24      0.58 o 
  -3   1  14        6.13        5.22      0.55 o 
  -2   1  14       49.59       50.11      1.10 o 
  -1   1  14        0.51        0.99      0.28 o 
   0   1  14       43.87       43.93      1.24 o 
   1   1  14       14.70       17.70      0.65 o 
   2   1  14       49.68       59.22      1.07 o 
   3   1  14      177.71      192.29      3.97 o 
   4   1  14       41.51       42.36      1.06 o 
   5   1  14        0.19        0.11      0.42 o 
   6   1  14        0.44        1.12      0.57 o 
  -6   2  14       23.01       22.07      1.23 o 
  -5   2  14       20.61       22.41      1.16 o 
  -4   2  14        5.76        4.91      0.67 o 
  -3   2  14        0.16        0.10      0.28 o 
  -2   2  14       58.67       56.14      2.94 o 
  -1   2  14       15.81       14.45      0.48 o 
   0   2  14       42.88       40.73      0.69 o 
   1   2  14       24.57       24.14      0.65 o 
   2   2  14       92.57       90.01      1.74 o 
   3   2  14       92.12       90.56      1.44 o 
   4   2  14       24.40       24.53      1.01 o 
   5   2  14        0.32        1.12      0.45 o 
   6   2  14        0.76        1.03      0.95 o 
  -6   3  14        0.03        0.85      0.78 o 
  -5   3  14       19.57       22.09      0.94 o 
  -4   3  14        5.40        5.01      0.73 o 
  -3   3  14        0.17       -0.02      0.45 o 
  -2   3  14       13.15       14.62      0.70 o 
  -1   3  14      115.36      118.96      1.53 o 
   0   3  14      151.88      142.42      1.57 o 
   1   3  14       57.47       52.72      0.79 o 
   2   3  14        0.12        0.43      0.16 o 
   3   3  14        9.12        6.74      0.46 o 
   4   3  14        8.47        7.50      0.54 o 
   5   3  14        1.82        1.18      0.39 o 
   6   3  14        3.99        3.15      0.57 o 
  -5   4  14       33.11       38.64      1.51 o 
  -4   4  14        2.34        2.16      0.60 o 
  -3   4  14        1.44        0.85      0.56 o 
  -2   4  14       16.94       14.72      0.77 o 
  -1   4  14        1.57        1.75      0.21 o 
   0   4  14        0.01       -0.12      0.67 o 
   1   4  14        3.72        4.50      0.98 o 
   2   4  14        0.08        0.07      0.75 o 
   3   4  14        8.10        7.77      0.69 o 
   4   4  14        6.54        7.55      0.93 o 
   5   4  14        7.40        7.74      0.88 o 
  -4   5  14        0.02        0.69      0.95 o 
  -3   5  14        9.29        7.95      1.26 o 
  -2   5  14        0.78        0.70      0.65 o 
  -1   5  14       46.72       47.02      1.62 o 
   0   5  14        0.07        0.28      1.04 o 
   1   5  14        2.81        1.70      1.08 o 
   2   5  14        7.92        8.57      1.16 o 
   3   5  14        0.44        0.77      0.76 o 
   4   5  14        4.54        7.82      1.26 o 
  -1   6  14        0.05        0.17      0.74 o 
   0   6  14        4.84        6.55      1.14 o 
   1   6  14        0.00       -0.02      0.86 o 
  -6   1  15        0.02        0.64      0.55 o 
  -5   1  15        0.99        1.00      0.64 o 
  -4   1  15        0.29        0.42      0.39 o 
  -3   1  15      125.63      130.83      1.72 o 
  -2   1  15       87.28       86.02      1.15 o 
  -1   1  15       14.69       15.43      0.48 o 
   0   1  15       35.11       40.39      0.83 o 
   1   1  15        4.04        5.67      0.30 o 
   2   1  15       33.54       33.42      0.57 o 
   3   1  15       14.26       13.98      0.54 o 
   4   1  15       50.07       51.71      1.09 o 
   5   1  15        0.93        1.15      0.50 o 
   6   1  15        7.12        9.13      0.81 o 
  -6   2  15        2.46        2.33      1.03 o 
  -5   2  15       12.11        9.36      0.79 o 
  -4   2  15       44.07       48.19      1.23 o 
  -3   2  15        6.96        7.00      0.39 o 
  -2   2  15      179.38      174.72      2.48 o 
  -1   2  15        7.96        8.46      0.50 o 
   0   2  15        0.37        0.53      0.34 o 
   1   2  15        7.35        8.76      0.50 o 
   2   2  15        0.40        0.36      0.17 o 
   3   2  15       14.63       12.43      0.72 o 
   4   2  15      137.70      127.36      2.67 o 
   5   2  15       12.81       13.43      0.75 o 
   6   2  15        0.01       -0.05      0.47 o 
  -6   3  15        2.56        2.25      0.86 o 
  -5   3  15       98.15       98.41      1.86 o 
  -4   3  15        1.36        1.71      0.56 o 
  -3   3  15       30.61       25.11      2.28 o 
  -2   3  15       75.96       69.09      2.51 o 
  -1   3  15       24.31       23.36      0.51 o 
   0   3  15        7.14        6.46      0.35 o 
   1   3  15        4.10        4.90      0.38 o 
   2   3  15       17.46       17.44      0.72 o 
   3   3  15       31.35       28.12      0.56 o 
   4   3  15       22.10       19.15      0.90 o 
   5   3  15        0.55        0.08      0.32 o 
  -5   4  15       20.88       24.85      1.09 o 
  -4   4  15        0.88        1.33      0.46 o 
  -3   4  15        3.62        4.42      0.62 o 
  -2   4  15       48.32       42.50      0.91 o 
  -1   4  15        0.69        0.69      0.21 o 
   0   4  15        2.40        1.01      0.81 o 
   1   4  15      176.12      157.58      5.18 o 
   2   4  15        0.34        0.62      1.03 o 
   3   4  15        4.99        6.90      1.06 o 
   4   4  15        0.56        0.83      0.80 o 
  -3   5  15        0.48       -0.40      0.83 o 
  -2   5  15       57.70       56.99      1.58 o 
  -1   5  15        1.83        2.90      0.94 o 
   0   5  15        0.39        0.65      0.73 o 
   1   5  15        0.37       -0.20      0.95 o 
   2   5  15        0.93        2.14      1.31 o 
   3   5  15        2.44        2.45      1.12 o 
  -6   0  16       34.15       40.80      1.39 o 
  -5   0  16       37.77       36.72      1.78 o 
  -4   0  16      150.22      150.24      2.84 o 
  -3   0  16       78.55       70.27      1.56 o 
  -2   0  16       27.96       30.64      0.88 o 
  -1   0  16       13.64       13.63      0.83 o 
   0   0  16        0.08        0.31      0.37 o 
   1   0  16      320.44      351.07      6.07 o 
   2   0  16        0.40        0.60      0.56 o 
   3   0  16       54.76       61.50      1.22 o 
   4   0  16        2.39        1.94      0.72 o 
   5   0  16       26.86       25.76      2.09 o 
   6   0  16        1.41        1.38      1.08 o 
  -6   1  16        0.00       -0.09      0.54 o 
  -5   1  16        3.33        3.04      0.68 o 
  -4   1  16       98.81       89.84      1.37 o 
  -3   1  16       53.35       49.16      1.11 o 
  -2   1  16       57.37       54.26      1.32 o 
  -1   1  16       10.32        8.69      0.48 o 
   0   1  16        3.73        4.84      0.51 o 
   1   1  16       21.67       21.61      1.02 o 
   2   1  16       11.51       11.58      0.50 o 
   3   1  16        7.47        8.46      0.49 o 
   4   1  16       44.34       46.81      1.12 o 
   5   1  16        1.84        1.19      0.51 o 
   6   1  16        0.00        0.19      0.77 o 
  -6   2  16        1.48        0.87      0.56 o 
  -5   2  16        0.37        0.53      0.52 o 
  -4   2  16       34.45       35.27      0.94 o 
  -3   2  16        2.38        2.52      0.31 o 
  -2   2  16       22.86       22.15      0.86 o 
  -1   2  16      108.47      109.94      2.09 o 
   0   2  16       19.09       18.61      0.60 o 
   1   2  16        2.06        4.13      0.66 o 
   2   2  16       29.71       32.50      0.96 o 
   3   2  16        0.62        0.52      0.47 o 
   4   2  16       20.46       19.23      0.88 o 
   5   2  16        3.99        5.29      0.72 o 
   6   2  16        3.76        5.43      0.71 o 
  -5   3  16       32.04       36.00      1.20 o 
  -4   3  16        9.49       10.00      0.90 o 
  -3   3  16        0.31        0.44      0.49 o 
  -2   3  16        1.50        1.14      0.42 o 
  -1   3  16       24.51       20.48      0.58 o 
   0   3  16        1.66        1.27      0.33 o 
   1   3  16        1.66        0.80      0.28 o 
   2   3  16       76.00       70.14      1.11 o 
   3   3  16       11.11        9.51      0.58 o 
   4   3  16       13.41       11.38      0.67 o 
   5   3  16        9.08        7.78      0.63 o 
  -4   4  16        0.03        0.67      0.67 o 
  -3   4  16        0.94        1.02      0.49 o 
  -2   4  16        1.23        0.89      0.34 o 
  -1   4  16        2.28        3.19      0.25 o 
   0   4  16        1.52        0.56      0.81 o 
   1   4  16        0.99        1.50      1.14 o 
   2   4  16        4.18        3.58      1.03 o 
   3   4  16        5.21        2.75      1.46 o 
   4   4  16        0.42        1.72      1.19 o 
  -3   5  16        2.01        2.58      1.11 o 
  -2   5  16       36.19       40.14      1.33 o 
  -1   5  16       30.83       29.36      1.81 o 
   0   5  16        2.12        3.29      0.88 o 
   1   5  16        0.07        0.27      0.88 o 
   2   5  16        0.75        0.26      1.18 o 
   3   5  16        0.64       -0.20      2.46 o 
  -6   1  17       25.26       31.89      1.21 o 
  -5   1  17        5.07        5.68      1.24 o 
  -4   1  17       12.09       12.78      0.65 o 
  -3   1  17      107.63      104.52      1.71 o 
  -2   1  17       80.14       77.25      1.59 o 
  -1   1  17        0.66        1.55      0.59 o 
   0   1  17       14.04       14.08      0.63 o 
   1   1  17       11.18        9.91      0.74 o 
   2   1  17       13.52       12.81      0.57 o 
   3   1  17        0.07       -0.16      0.26 o 
   4   1  17       35.67       35.20      0.83 o 
   5   1  17        0.10        0.20      0.47 o 
   6   1  17        0.50       -0.66      1.19 o 
  -5   2  17        0.34        0.41      0.72 o 
  -4   2  17        2.53        3.61      0.88 o 
  -3   2  17       14.36       15.66      0.89 o 
  -2   2  17       83.95       75.64      3.93 o 
  -1   2  17       74.02       71.95      1.18 o 
   0   2  17       15.60       13.99      0.66 o 
   1   2  17        1.58        1.93      0.43 o 
   2   2  17       13.24       12.65      0.67 o 
   3   2  17        0.35        0.70      0.53 o 
   4   2  17       10.66       11.68      0.76 o 
   5   2  17        2.66        2.01      0.60 o 
  -5   3  17        3.55        4.81      1.24 o 
  -4   3  17        1.13        1.08      0.85 o 
  -3   3  17       21.93       22.41      1.06 o 
  -2   3  17        8.87       10.03      0.50 o 
  -1   3  17        0.92        0.75      0.35 o 
   0   3  17       17.57       14.53      0.72 o 
   1   3  17        0.32        0.03      0.26 o 
   2   3  17       29.57       28.81      0.67 o 
   3   3  17       70.94       68.14      2.63 o 
   4   3  17        4.12        3.98      0.78 o 
   5   3  17        0.13        0.62      0.83 o 
  -4   4  17        0.06        0.29      0.54 o 
  -3   4  17        2.57        3.17      0.71 o 
  -2   4  17        4.97        4.63      0.45 o 
  -1   4  17        2.37        3.45      0.97 o 
   0   4  17        6.10        4.46      0.86 o 
   1   4  17       25.49       21.65      3.48 o 
   2   4  17        0.02        0.37      0.87 o 
   3   4  17        0.03        0.53      1.11 o 
   4   4  17        2.24        3.13      0.98 o 
  -2   5  17       13.09       12.39      1.01 o 
  -1   5  17        0.36        0.08      1.06 o 
   0   5  17        4.36        5.77      1.33 o 
   1   5  17        0.78        0.40      0.94 o 
   2   5  17        5.40        3.39      1.46 o 
  -5   0  18        3.80        1.51      0.76 o 
  -4   0  18       12.37       11.53      1.15 o 
  -3   0  18      114.54      114.77      2.44 o 
  -2   0  18      211.80      206.55      2.90 o 
  -1   0  18        7.43        7.64      2.09 o 
   0   0  18        0.12       -0.07      0.55 o 
   1   0  18       18.49       17.20      0.81 o 
   2   0  18       77.49       79.75      1.54 o 
   3   0  18       12.11       13.89      2.09 o 
   4   0  18      102.86      109.88      2.62 o 
   5   0  18        1.58        1.31      1.37 o 
  -5   1  18        1.34        1.53      0.64 o 
  -4   1  18        4.83        4.86      0.47 o 
  -3   1  18        0.40        0.46      0.28 o 
  -2   1  18      139.51      141.46      1.94 o 
  -1   1  18        5.40        5.76      0.54 o 
   0   1  18        0.02        0.01      0.32 o 
   1   1  18       11.93       12.12      0.67 o 
   2   1  18        0.14        0.37      0.23 o 
   3   1  18        0.14        0.07      0.29 o 
   4   1  18       21.42       22.00      0.74 o 
   5   1  18        4.31        4.23      0.76 o 
  -5   2  18       33.03       33.61      1.35 o 
  -4   2  18        0.03       -0.03      0.69 o 
  -3   2  18        2.58        2.53      0.59 o 
  -2   2  18        4.83        6.40      0.81 o 
  -1   2  18       10.32       10.27      0.70 o 
   0   2  18       10.70       11.31      0.59 o 
   1   2  18        2.88        3.69      0.54 o 
   2   2  18        0.65        0.82      0.58 o 
   3   2  18       12.81       12.61      1.03 o 
   4   2  18       18.39       14.86      1.47 o 
   5   2  18        3.15        3.14      0.60 o 
  -4   3  18       21.47       26.96      1.39 o 
  -3   3  18        3.73        4.01      1.04 o 
  -2   3  18        8.45        7.62      0.53 o 
  -1   3  18        0.00        0.30      0.44 o 
   0   3  18        2.97        2.61      0.53 o 
   1   3  18       91.03       79.37      1.19 o 
   2   3  18        0.38        0.09      0.36 o 
   3   3  18        4.48        4.37      0.59 o 
   4   3  18        8.48        5.34      1.11 o 
  -3   4  18        6.31        7.22      1.40 o 
  -2   4  18        0.78        0.77      0.86 o 
  -1   4  18        2.70        3.14      0.85 o 
   0   4  18        4.04        3.24      0.99 o 
   1   4  18        4.49        2.88      1.21 o 
   2   4  18        5.18        3.33      1.35 o 
   3   4  18        0.61        0.59      1.17 o 
   0   5  18        3.51        3.10      0.99 o 
  -5   1  19        3.04        3.50      0.84 o 
  -4   1  19        3.84        4.22      0.72 o 
  -3   1  19        1.28        0.69      0.59 o 
  -2   1  19       78.73       79.52      2.43 o 
  -1   1  19        0.20        0.29      0.43 o 
   0   1  19        4.54        4.56      0.46 o 
   1   1  19       26.08       26.80      0.76 o 
   2   1  19        0.09        0.19      0.29 o 
   3   1  19        0.93        1.14      0.47 o 
   4   1  19       10.53       10.20      0.49 o 
   5   1  19       19.99       17.81      0.99 o 
  -5   2  19        5.32        7.36      3.15 o 
  -4   2  19        0.05        0.78      0.85 o 
  -3   2  19        0.08        0.08      0.48 o 
  -2   2  19        1.97        1.48      0.45 o 
  -1   2  19      111.93      103.57      1.50 o 
   0   2  19        0.15        0.21      0.33 o 
   1   2  19        1.40        1.90      0.46 o 
   2   2  19       20.38       23.79      2.04 o 
   3   2  19        3.94        3.85      0.92 o 
   4   2  19        0.07       -0.06      0.57 o 
  -4   3  19       30.90       28.67      1.10 o 
  -3   3  19        2.56        1.54      0.53 o 
  -2   3  19       12.91       13.49      0.65 o 
  -1   3  19       13.41       13.45      0.64 o 
   0   3  19        0.67        0.39      0.36 o 
   1   3  19        4.60        3.84      0.46 o 
   2   3  19       13.31       11.80      0.64 o 
   3   3  19        0.00        0.46      0.86 o 
   4   3  19        0.54       -0.07      1.19 o 
  -2   4  19        5.31        5.81      0.94 o 
  -1   4  19        0.83       -0.02      0.78 o 
   0   4  19        1.98        0.84      0.79 o 
   1   4  19        4.00        1.51      0.98 o 
   2   4  19       19.11       17.12      1.43 o 
  -5   0  20       23.05       21.84      1.53 o 
  -4   0  20       43.13       43.63      3.95 o 
  -3   0  20       56.50       54.79      1.35 o 
  -2   0  20      200.42      190.71      9.72 o 
  -1   0  20       12.45       13.63      2.82 o 
   0   0  20        3.23        2.90      0.78 o 
   1   0  20        1.90        1.13      0.56 o 
   2   0  20       35.23       35.31      1.29 o 
   3   0  20        4.69        7.49      0.94 o 
   4   0  20       57.01       57.89      1.52 o 
  -4   1  20        0.56        0.45      0.62 o 
  -3   1  20        0.03        0.05      0.44 o 
  -2   1  20       25.91       25.83      0.93 o 
  -1   1  20       10.20        9.28      0.76 o 
   0   1  20        1.68        1.37      0.47 o 
   1   1  20        0.90        0.84      0.44 o 
   2   1  20       27.66       27.34      1.01 o 
   3   1  20       19.00       22.34      1.06 o 
   4   1  20        0.82        0.94      0.55 o 
  -4   2  20        0.42        0.40      0.60 o 
  -3   2  20        3.78        3.09      0.61 o 
  -2   2  20        0.84        0.27      0.44 o 
  -1   2  20        7.81        7.45      0.62 o 
   0   2  20        3.35        2.99      0.59 o 
   1   2  20       20.53       19.99      0.72 o 
   2   2  20        0.00        0.06      0.39 o 
   3   2  20       23.82       27.80      1.35 o 
   4   2  20        0.75        0.93      0.62 o 
  -3   3  20       10.34       11.44      0.67 o 
  -2   3  20        0.90        0.85      0.42 o 
  -1   3  20        0.17       -0.16      0.54 o 
   0   3  20        1.46        1.32      0.43 o 
   1   3  20        2.98        2.51      0.46 o 
   2   3  20        0.50        0.67      0.88 o 
   3   3  20        4.29        3.50      1.35 o 
  -1   4  20        6.32        7.61      1.06 o 
   0   4  20        7.43        9.45      2.60 o 
   1   4  20        0.17        0.10      1.02 o 
  -4   1  21        9.32        9.25      2.49 o 
  -3   1  21        0.14        0.39      0.46 o 
  -2   1  21       14.88       14.50      0.91 o 
  -1   1  21       60.80       55.70      1.34 o 
   0   1  21        0.09        0.06      0.36 o 
   1   1  21        0.01        0.16      0.43 o 
   2   1  21       10.73       12.51      0.81 o 
   3   1  21        3.75        6.10      0.89 o 
  -3   2  21        0.17        0.25      0.43 o 
  -2   2  21       22.35       24.64      0.98 o 
  -1   2  21        1.44        1.37      0.49 o 
   0   2  21        2.79        1.86      0.45 o 
   1   2  21        4.51        3.73      0.52 o 
   2   2  21        0.00        0.11      0.44 o 
   3   2  21        1.84        1.18      0.85 o 
  -2   3  21        0.00       -0.04      0.51 o 
  -1   3  21        9.04        8.04      0.58 o 
   0   3  21        4.89        5.32      0.81 o 
   1   3  21        0.26        0.28      0.96 o 
   2   3  21        0.03       -0.25      0.84 o 
  -3   0  22        0.02       -0.32      1.08 o 
  -2   0  22       92.01       89.83      2.46 o 
  -1   0  22        0.62        0.86      0.78 o 
   0   0  22        0.71        0.44      0.73 o 
   1   0  22        1.57        0.47      0.91 o 
   2   0  22        4.57        2.26      1.92 o 
   3   0  22        3.34        3.39      1.26 o 
  -3   1  22        3.49        3.10      0.61 o 
  -2   1  22        1.40        1.55      0.61 o 
  -1   1  22       93.83       92.10      1.90 o 
   0   1  22        2.58        2.70      0.59 o 
   1   1  22        0.02       -0.32      0.39 o 
   2   1  22        0.81        0.37      0.48 o 
   3   1  22        0.14       -0.21      0.54 o 
  -2   2  22        0.10       -0.26      0.56 o 
  -1   2  22        0.04       -0.51      0.51 o 
   0   2  22        0.37        0.46      0.45 o 
   1   2  22       13.12       12.59      0.85 o 
   2   2  22        6.29        6.70      0.75 o 
   0   3  22        0.49       -0.08      0.70 o 
  -2   1  23       17.71       17.10      1.00 o 
  -1   1  23       21.56       21.19      1.12 o 
   0   1  23        0.88        1.47      0.67 o 
   1   1  23        5.92        4.05      0.95 o 
   2   1  23        5.71        5.65      0.77 o 
  -1   2  23        1.63        1.56      0.71 o 
   0   2  23       13.61       10.88      0.76 o 
   1   2  23        0.40        0.40      0.93 o 
   0   0  24        0.22        0.50      1.05 o 
                                                 
